# Supplementary material for: Gene fragmentation in bacterial draft genomes: extent, consequences and mitigation
Source: BMC Genomics. 2012 Jan 10;13:14. doi: 10.1186/1471-2164-13-14 (PMC3322347; doi:10.1186/1471-2164-13-14)
Supplement: Additional file 1 — Parameterization of the fragment linkage algorithm by varying the maximum percentage identities, sequence overlap and minimum difference in the percent identities of a set protein fragments to a complete reference homolog. False and true positive linkage results were defined based on their concordance with the adjacent location of each fragment pair on the same contig. Each analysis was conducted on the entire Streptomyces test dataset except for Streptomyces sp. PP-C42, for which there was not available scaffold information. [file 1471-2164-13-14-S1.XLS]

## Sheet: Sheet1
Minimum fractional orf overlap length to define homology	Minimal fractional protein identity to define homology	Maximum difference in fractional identity of protein fragments to their reference between members of the same fragment set	Maximum allowed amino acid overlap between fragments	Fragments matched	Sets	True match	False match	% True match / Fragments matched	% False match / Fragments matched
0.9	0.9	0.1	0	397	196	193	3	98.4694	1.53061
0.9	0.9	0.2	0	397	196	193	3	98.4694	1.53061
0.9	0.9	0.3	0	397	196	193	3	98.4694	1.53061
0.9	0.9	0.4	0	397	196	193	3	98.4694	1.53061
0.9	0.9	0.5	0	397	196	193	3	98.4694	1.53061
0.9	0.9	0.6	0	397	196	193	3	98.4694	1.53061
0.9	0.9	0.7	0	397	196	193	3	98.4694	1.53061
0.9	0.9	0.8	0	397	196	193	3	98.4694	1.53061
0.9	0.9	0.9	0	397	196	193	3	98.4694	1.53061
0.4	0.7	0.1	0	1755	873	859	14	98.3963	1.60367
0.9	0.8	0.2	0	862	428	421	7	98.3645	1.63551
0.9	0.8	0.3	0	862	428	421	7	98.3645	1.63551
0.9	0.8	0.4	0	862	428	421	7	98.3645	1.63551
0.9	0.8	0.5	0	862	428	421	7	98.3645	1.63551
0.9	0.8	0.6	0	862	428	421	7	98.3645	1.63551
0.9	0.8	0.7	0	862	428	421	7	98.3645	1.63551
0.9	0.8	0.8	0	862	428	421	7	98.3645	1.63551
0.9	0.8	0.9	0	862	428	421	7	98.3645	1.63551
0.5	0.7	0.1	0	1705	848	834	14	98.3491	1.65094
0.2	0.7	0.2	0	2023	1004	987	17	98.3068	1.69323
0.2	0.7	0.1	0	1777	884	869	15	98.3032	1.69683
0.2	0.7	0.3	0	2018	1001	984	17	98.3017	1.6983
0.2	0.7	0.4	0	2018	1001	984	17	98.3017	1.6983
0.2	0.7	0.5	0	2018	1001	984	17	98.3017	1.6983
0.2	0.7	0.6	0	2018	1001	984	17	98.3017	1.6983
0.2	0.7	0.7	0	2018	1001	984	17	98.3017	1.6983
0.2	0.7	0.8	0	2018	1001	984	17	98.3017	1.6983
0.2	0.7	0.9	0	2018	1001	984	17	98.3017	1.6983
0.3	0.7	0.2	0	2015	1000	983	17	98.3	1.7
0.3	0.7	0.1	0	1771	881	866	15	98.2974	1.70261
0.3	0.7	0.3	0	2008	996	979	17	98.2932	1.70683
0.3	0.7	0.4	0	2008	996	979	17	98.2932	1.70683
0.3	0.7	0.5	0	2008	996	979	17	98.2932	1.70683
0.3	0.7	0.6	0	2008	996	979	17	98.2932	1.70683
0.3	0.7	0.7	0	2008	996	979	17	98.2932	1.70683
0.3	0.7	0.8	0	2008	996	979	17	98.2932	1.70683
0.3	0.7	0.9	0	2008	996	979	17	98.2932	1.70683
0.9	0.8	0.1	0	824	409	402	7	98.2885	1.71149
0.4	0.7	0.2	0	1989	987	970	17	98.2776	1.72239
0.4	0.7	0.3	0	1984	984	967	17	98.2724	1.72764
0.4	0.7	0.4	0	1984	984	967	17	98.2724	1.72764
0.4	0.7	0.5	0	1984	984	967	17	98.2724	1.72764
0.4	0.7	0.6	0	1984	984	967	17	98.2724	1.72764
0.4	0.7	0.7	0	1984	984	967	17	98.2724	1.72764
0.4	0.7	0.8	0	1984	984	967	17	98.2724	1.72764
0.4	0.7	0.9	0	1984	984	967	17	98.2724	1.72764
0.5	0.7	0.2	0	1953	969	952	17	98.2456	1.75439
0.5	0.7	0.3	0	1948	966	949	17	98.2402	1.75983
0.5	0.7	0.4	0	1948	966	949	17	98.2402	1.75983
0.5	0.7	0.5	0	1948	966	949	17	98.2402	1.75983
0.5	0.7	0.6	0	1948	966	949	17	98.2402	1.75983
0.5	0.7	0.7	0	1948	966	949	17	98.2402	1.75983
0.5	0.7	0.8	0	1948	966	949	17	98.2402	1.75983
0.5	0.7	0.9	0	1948	966	949	17	98.2402	1.75983
0.1	0.7	0.2	0	2029	1007	989	18	98.2125	1.78749
0.1	0.7	0.3	0	2026	1005	987	18	98.209	1.79104
0.1	0.7	0.4	0	2026	1005	987	18	98.209	1.79104
0.1	0.7	0.5	0	2026	1005	987	18	98.209	1.79104
0.1	0.7	0.6	0	2026	1005	987	18	98.209	1.79104
0.1	0.7	0.7	0	2026	1005	987	18	98.209	1.79104
0.1	0.7	0.8	0	2026	1005	987	18	98.209	1.79104
0.1	0.7	0.9	0	2026	1005	987	18	98.209	1.79104
0.1	0.7	0.1	0	1791	891	875	16	98.2043	1.79574
0.6	0.7	0.1	0	1654	823	808	15	98.1774	1.8226
0.9	0.7	0.1	0	1201	597	586	11	98.1575	1.84255
0.8	0.9	0.1	0	433	214	210	4	98.1308	1.86916
0.8	0.9	0.2	0	433	214	210	4	98.1308	1.86916
0.8	0.9	0.3	0	433	214	210	4	98.1308	1.86916
0.8	0.9	0.4	0	433	214	210	4	98.1308	1.86916
0.8	0.9	0.5	0	433	214	210	4	98.1308	1.86916
0.8	0.9	0.6	0	433	214	210	4	98.1308	1.86916
0.8	0.9	0.7	0	433	214	210	4	98.1308	1.86916
0.8	0.9	0.8	0	433	214	210	4	98.1308	1.86916
0.8	0.9	0.9	0	433	214	210	4	98.1308	1.86916
0.2	0.6	0.2	0	2449	1214	1191	23	98.1054	1.89456
0.7	0.7	0.2	0	1801	895	878	17	98.1006	1.89944
0.7	0.7	0.3	0	1797	892	875	17	98.0942	1.90583
0.7	0.7	0.4	0	1797	892	875	17	98.0942	1.90583
0.7	0.7	0.5	0	1797	892	875	17	98.0942	1.90583
0.7	0.7	0.6	0	1797	892	875	17	98.0942	1.90583
0.7	0.7	0.7	0	1797	892	875	17	98.0942	1.90583
0.7	0.7	0.8	0	1797	892	875	17	98.0942	1.90583
0.7	0.7	0.9	0	1797	892	875	17	98.0942	1.90583
0.6	0.7	0.2	0	1894	941	923	18	98.0871	1.91286
0.7	0.6	0.4	0	2213	1096	1075	21	98.0839	1.91606
0.7	0.6	0.5	0	2213	1096	1075	21	98.0839	1.91606
0.7	0.6	0.6	0	2213	1096	1075	21	98.0839	1.91606
0.7	0.6	0.7	0	2213	1096	1075	21	98.0839	1.91606
0.7	0.6	0.8	0	2213	1096	1075	21	98.0839	1.91606
0.7	0.6	0.9	0	2213	1096	1075	21	98.0839	1.91606
0.7	0.6	0.3	0	2211	1095	1074	21	98.0822	1.91781
0.6	0.7	0.3	0	1890	938	920	18	98.081	1.91898
0.6	0.7	0.4	0	1890	938	920	18	98.081	1.91898
0.6	0.7	0.5	0	1890	938	920	18	98.081	1.91898
0.6	0.7	0.6	0	1890	938	920	18	98.081	1.91898
0.6	0.7	0.7	0	1890	938	920	18	98.081	1.91898
0.6	0.7	0.8	0	1890	938	920	18	98.081	1.91898
0.6	0.7	0.9	0	1890	938	920	18	98.081	1.91898
0.9	0.7	0.2	0	1361	677	664	13	98.0798	1.92024
0.1	0.6	0.2	0	2457	1218	1194	24	98.0296	1.97044
0.3	0.6	0.2	0	2430	1205	1181	24	98.0083	1.9917
0.2	0.6	0.4	0	2531	1255	1230	25	98.008	1.99203
0.2	0.6	0.5	0	2531	1255	1230	25	98.008	1.99203
0.2	0.6	0.6	0	2531	1255	1230	25	98.008	1.99203
0.2	0.6	0.7	0	2531	1255	1230	25	98.008	1.99203
0.2	0.6	0.8	0	2531	1255	1230	25	98.008	1.99203
0.2	0.6	0.9	0	2531	1255	1230	25	98.008	1.99203
0.2	0.6	0.3	0	2529	1254	1229	25	98.0064	1.99362
0.9	0.6	0.1	0	1400	696	682	14	97.9885	2.01149
0.1	0.9	0.1	0	497	246	241	5	97.9675	2.03252
0.1	0.9	0.2	0	497	246	241	5	97.9675	2.03252
0.1	0.9	0.3	0	497	246	241	5	97.9675	2.03252
0.1	0.9	0.4	0	497	246	241	5	97.9675	2.03252
0.1	0.9	0.5	0	497	246	241	5	97.9675	2.03252
0.1	0.9	0.6	0	497	246	241	5	97.9675	2.03252
0.1	0.9	0.7	0	497	246	241	5	97.9675	2.03252
0.1	0.9	0.8	0	497	246	241	5	97.9675	2.03252
0.1	0.9	0.9	0	497	246	241	5	97.9675	2.03252
0.7	0.7	0.1	0	1575	784	768	16	97.9592	2.04082
0.2	0.9	0.1	0	495	245	240	5	97.9592	2.04082
0.3	0.9	0.1	0	495	245	240	5	97.9592	2.04082
0.2	0.9	0.2	0	495	245	240	5	97.9592	2.04082
0.3	0.9	0.2	0	495	245	240	5	97.9592	2.04082
0.2	0.9	0.3	0	495	245	240	5	97.9592	2.04082
0.3	0.9	0.3	0	495	245	240	5	97.9592	2.04082
0.2	0.9	0.4	0	495	245	240	5	97.9592	2.04082
0.3	0.9	0.4	0	495	245	240	5	97.9592	2.04082
0.2	0.9	0.5	0	495	245	240	5	97.9592	2.04082
0.3	0.9	0.5	0	495	245	240	5	97.9592	2.04082
0.2	0.9	0.6	0	495	245	240	5	97.9592	2.04082
0.3	0.9	0.6	0	495	245	240	5	97.9592	2.04082
0.2	0.9	0.7	0	495	245	240	5	97.9592	2.04082
0.3	0.9	0.7	0	495	245	240	5	97.9592	2.04082
0.2	0.9	0.8	0	495	245	240	5	97.9592	2.04082
0.3	0.9	0.8	0	495	245	240	5	97.9592	2.04082
0.2	0.9	0.9	0	495	245	240	5	97.9592	2.04082
0.3	0.9	0.9	0	495	245	240	5	97.9592	2.04082
0.7	0.6	0.2	0	2166	1074	1052	22	97.9516	2.04842
0.1	0.6	0.3	0	2539	1259	1233	26	97.9349	2.06513
0.1	0.6	0.4	0	2539	1259	1233	26	97.9349	2.06513
0.1	0.6	0.5	0	2539	1259	1233	26	97.9349	2.06513
0.1	0.6	0.6	0	2539	1259	1233	26	97.9349	2.06513
0.1	0.6	0.7	0	2539	1259	1233	26	97.9349	2.06513
0.1	0.6	0.8	0	2539	1259	1233	26	97.9349	2.06513
0.1	0.6	0.9	0	2539	1259	1233	26	97.9349	2.06513
0.9	0.7	0.3	0	1356	674	660	14	97.9228	2.07715
0.9	0.7	0.4	0	1356	674	660	14	97.9228	2.07715
0.9	0.7	0.5	0	1356	674	660	14	97.9228	2.07715
0.9	0.7	0.6	0	1356	674	660	14	97.9228	2.07715
0.9	0.7	0.7	0	1356	674	660	14	97.9228	2.07715
0.9	0.7	0.8	0	1356	674	660	14	97.9228	2.07715
0.9	0.7	0.9	0	1356	674	660	14	97.9228	2.07715
0.8	0.7	0.1	0	1447	720	705	15	97.9167	2.08333
0.4	0.9	0.1	0	483	239	234	5	97.9079	2.09205
0.4	0.9	0.2	0	483	239	234	5	97.9079	2.09205
0.4	0.9	0.3	0	483	239	234	5	97.9079	2.09205
0.4	0.9	0.4	0	483	239	234	5	97.9079	2.09205
0.4	0.9	0.5	0	483	239	234	5	97.9079	2.09205
0.4	0.9	0.6	0	483	239	234	5	97.9079	2.09205
0.4	0.9	0.7	0	483	239	234	5	97.9079	2.09205
0.4	0.9	0.8	0	483	239	234	5	97.9079	2.09205
0.4	0.9	0.9	0	483	239	234	5	97.9079	2.09205
0.3	0.6	0.3	0	2495	1237	1211	26	97.8981	2.10186
0.3	0.6	0.4	0	2495	1237	1211	26	97.8981	2.10186
0.3	0.6	0.5	0	2495	1237	1211	26	97.8981	2.10186
0.3	0.6	0.6	0	2495	1237	1211	26	97.8981	2.10186
0.3	0.6	0.7	0	2495	1237	1211	26	97.8981	2.10186
0.3	0.6	0.8	0	2495	1237	1211	26	97.8981	2.10186
0.3	0.6	0.9	0	2495	1237	1211	26	97.8981	2.10186
0.1	0.8	0.2	0	1238	616	603	13	97.8896	2.11039
0.1	0.8	0.3	0	1238	616	603	13	97.8896	2.11039
0.1	0.8	0.4	0	1238	616	603	13	97.8896	2.11039
0.1	0.8	0.5	0	1238	616	603	13	97.8896	2.11039
0.1	0.8	0.6	0	1238	616	603	13	97.8896	2.11039
0.1	0.8	0.7	0	1238	616	603	13	97.8896	2.11039
0.1	0.8	0.8	0	1238	616	603	13	97.8896	2.11039
0.1	0.8	0.9	0	1238	616	603	13	97.8896	2.11039
0.4	0.6	0.2	0	2384	1182	1157	25	97.8849	2.11506
0.2	0.8	0.2	0	1234	614	601	13	97.8827	2.11726
0.2	0.8	0.3	0	1234	614	601	13	97.8827	2.11726
0.2	0.8	0.4	0	1234	614	601	13	97.8827	2.11726
0.2	0.8	0.5	0	1234	614	601	13	97.8827	2.11726
0.2	0.8	0.6	0	1234	614	601	13	97.8827	2.11726
0.2	0.8	0.7	0	1234	614	601	13	97.8827	2.11726
0.2	0.8	0.8	0	1234	614	601	13	97.8827	2.11726
0.2	0.8	0.9	0	1234	614	601	13	97.8827	2.11726
0.9	0.6	0.2	0	1613	800	783	17	97.875	2.125
0.3	0.8	0.2	0	1226	610	597	13	97.8689	2.13115
0.3	0.8	0.3	0	1226	610	597	13	97.8689	2.13115
0.3	0.8	0.4	0	1226	610	597	13	97.8689	2.13115
0.3	0.8	0.5	0	1226	610	597	13	97.8689	2.13115
0.3	0.8	0.6	0	1226	610	597	13	97.8689	2.13115
0.3	0.8	0.7	0	1226	610	597	13	97.8689	2.13115
0.3	0.8	0.8	0	1226	610	597	13	97.8689	2.13115
0.3	0.8	0.9	0	1226	610	597	13	97.8689	2.13115
0.8	0.8	0.2	0	1036	515	504	11	97.8641	2.13592
0.8	0.8	0.3	0	1036	515	504	11	97.8641	2.13592
0.8	0.8	0.4	0	1036	515	504	11	97.8641	2.13592
0.8	0.8	0.5	0	1036	515	504	11	97.8641	2.13592
0.8	0.8	0.6	0	1036	515	504	11	97.8641	2.13592
0.8	0.8	0.7	0	1036	515	504	11	97.8641	2.13592
0.8	0.8	0.8	0	1036	515	504	11	97.8641	2.13592
0.8	0.8	0.9	0	1036	515	504	11	97.8641	2.13592
0.4	0.6	0.3	0	2443	1211	1185	26	97.853	2.14699
0.4	0.6	0.4	0	2443	1211	1185	26	97.853	2.14699
0.4	0.6	0.5	0	2443	1211	1185	26	97.853	2.14699
0.4	0.6	0.6	0	2443	1211	1185	26	97.853	2.14699
0.4	0.6	0.7	0	2443	1211	1185	26	97.853	2.14699
0.4	0.6	0.8	0	2443	1211	1185	26	97.853	2.14699
0.4	0.6	0.9	0	2443	1211	1185	26	97.853	2.14699
0.5	0.9	0.1	0	469	232	227	5	97.8448	2.15517
0.5	0.9	0.2	0	469	232	227	5	97.8448	2.15517
0.5	0.9	0.3	0	469	232	227	5	97.8448	2.15517
0.5	0.9	0.4	0	469	232	227	5	97.8448	2.15517
0.5	0.9	0.5	0	469	232	227	5	97.8448	2.15517
0.5	0.9	0.6	0	469	232	227	5	97.8448	2.15517
0.5	0.9	0.7	0	469	232	227	5	97.8448	2.15517
0.5	0.9	0.8	0	469	232	227	5	97.8448	2.15517
0.5	0.9	0.9	0	469	232	227	5	97.8448	2.15517
0.6	0.6	0.4	0	2334	1156	1131	25	97.8374	2.16263
0.6	0.6	0.5	0	2334	1156	1131	25	97.8374	2.16263
0.6	0.6	0.6	0	2334	1156	1131	25	97.8374	2.16263
0.6	0.6	0.7	0	2334	1156	1131	25	97.8374	2.16263
0.6	0.6	0.8	0	2334	1156	1131	25	97.8374	2.16263
0.6	0.6	0.9	0	2334	1156	1131	25	97.8374	2.16263
0.6	0.6	0.3	0	2332	1155	1130	25	97.8355	2.1645
0.4	0.8	0.2	0	1206	600	587	13	97.8333	2.16667
0.4	0.8	0.3	0	1206	600	587	13	97.8333	2.16667
0.4	0.8	0.4	0	1206	600	587	13	97.8333	2.16667
0.4	0.8	0.5	0	1206	600	587	13	97.8333	2.16667
0.4	0.8	0.6	0	1206	600	587	13	97.8333	2.16667
0.4	0.8	0.7	0	1206	600	587	13	97.8333	2.16667
0.4	0.8	0.8	0	1206	600	587	13	97.8333	2.16667
0.4	0.8	0.9	0	1206	600	587	13	97.8333	2.16667
0.6	0.6	0.2	0	2288	1134	1109	25	97.7954	2.20459
0.5	0.8	0.2	0	1184	589	576	13	97.7929	2.20713
0.5	0.8	0.3	0	1184	589	576	13	97.7929	2.20713
0.5	0.8	0.4	0	1184	589	576	13	97.7929	2.20713
0.5	0.8	0.5	0	1184	589	576	13	97.7929	2.20713
0.5	0.8	0.6	0	1184	589	576	13	97.7929	2.20713
0.5	0.8	0.7	0	1184	589	576	13	97.7929	2.20713
0.5	0.8	0.8	0	1184	589	576	13	97.7929	2.20713
0.5	0.8	0.9	0	1184	589	576	13	97.7929	2.20713
0.8	0.7	0.2	0	1639	815	797	18	97.7914	2.20859
0.6	0.9	0.1	0	457	226	221	5	97.7876	2.21239
0.6	0.9	0.2	0	457	226	221	5	97.7876	2.21239
0.6	0.9	0.3	0	457	226	221	5	97.7876	2.21239
0.6	0.9	0.4	0	457	226	221	5	97.7876	2.21239
0.6	0.9	0.5	0	457	226	221	5	97.7876	2.21239
0.6	0.9	0.6	0	457	226	221	5	97.7876	2.21239
0.6	0.9	0.7	0	457	226	221	5	97.7876	2.21239
0.6	0.9	0.8	0	457	226	221	5	97.7876	2.21239
0.6	0.9	0.9	0	457	226	221	5	97.7876	2.21239
0.8	0.6	0.4	0	1998	990	968	22	97.7778	2.22222
0.8	0.6	0.5	0	1998	990	968	22	97.7778	2.22222
0.8	0.6	0.6	0	1998	990	968	22	97.7778	2.22222
0.8	0.6	0.7	0	1998	990	968	22	97.7778	2.22222
0.8	0.6	0.8	0	1998	990	968	22	97.7778	2.22222
0.8	0.6	0.9	0	1998	990	968	22	97.7778	2.22222
0.8	0.7	0.3	0	1631	810	792	18	97.7778	2.22222
0.8	0.7	0.4	0	1631	810	792	18	97.7778	2.22222
0.8	0.7	0.5	0	1631	810	792	18	97.7778	2.22222
0.8	0.7	0.6	0	1631	810	792	18	97.7778	2.22222
0.8	0.7	0.7	0	1631	810	792	18	97.7778	2.22222
0.8	0.7	0.8	0	1631	810	792	18	97.7778	2.22222
0.8	0.7	0.9	0	1631	810	792	18	97.7778	2.22222
0.8	0.6	0.3	0	1994	988	966	22	97.7733	2.22672
0.9	0.6	0.4	0	1626	806	788	18	97.7667	2.23325
0.9	0.6	0.5	0	1626	806	788	18	97.7667	2.23325
0.9	0.6	0.6	0	1626	806	788	18	97.7667	2.23325
0.9	0.6	0.7	0	1626	806	788	18	97.7667	2.23325
0.9	0.6	0.8	0	1626	806	788	18	97.7667	2.23325
0.9	0.6	0.9	0	1626	806	788	18	97.7667	2.23325
0.9	0.6	0.3	0	1624	805	787	18	97.764	2.23602
0.5	0.6	0.2	0	2345	1162	1136	26	97.7625	2.23752
0.8	0.6	0.1	0	1705	848	829	19	97.7594	2.24057
0.8	0.8	0.1	0	986	490	479	11	97.7551	2.2449
0.2	0.6	0.1	0	2144	1067	1043	24	97.7507	2.2493
0.6	0.5	0.4	0	2605	1288	1259	29	97.7484	2.25155
0.6	0.5	0.5	0	2605	1288	1259	29	97.7484	2.25155
0.6	0.5	0.6	0	2605	1288	1259	29	97.7484	2.25155
0.6	0.5	0.7	0	2605	1288	1259	29	97.7484	2.25155
0.6	0.5	0.8	0	2605	1288	1259	29	97.7484	2.25155
0.6	0.5	0.9	0	2605	1288	1259	29	97.7484	2.25155
0.7	0.9	0.1	0	449	222	217	5	97.7477	2.25225
0.7	0.9	0.2	0	449	222	217	5	97.7477	2.25225
0.7	0.9	0.3	0	449	222	217	5	97.7477	2.25225
0.7	0.9	0.4	0	449	222	217	5	97.7477	2.25225
0.7	0.9	0.5	0	449	222	217	5	97.7477	2.25225
0.7	0.9	0.6	0	449	222	217	5	97.7477	2.25225
0.7	0.9	0.7	0	449	222	217	5	97.7477	2.25225
0.7	0.9	0.8	0	449	222	217	5	97.7477	2.25225
0.7	0.9	0.9	0	449	222	217	5	97.7477	2.25225
0.8	0.6	0.2	0	1960	972	950	22	97.7366	2.26337
0.7	0.6	0.1	0	1862	927	906	21	97.7346	2.26537
0.3	0.6	0.1	0	2128	1059	1035	24	97.7337	2.26629
0.7	0.5	0.4	0	2486	1230	1202	28	97.7236	2.27642
0.7	0.5	0.5	0	2486	1230	1202	28	97.7236	2.27642
0.7	0.5	0.6	0	2486	1230	1202	28	97.7236	2.27642
0.7	0.5	0.7	0	2486	1230	1202	28	97.7236	2.27642
0.7	0.5	0.8	0	2486	1230	1202	28	97.7236	2.27642
0.7	0.5	0.9	0	2486	1230	1202	28	97.7236	2.27642
0.5	0.6	0.3	0	2392	1185	1158	27	97.7215	2.27848
0.5	0.6	0.4	0	2392	1185	1158	27	97.7215	2.27848
0.5	0.6	0.5	0	2392	1185	1158	27	97.7215	2.27848
0.5	0.6	0.6	0	2392	1185	1158	27	97.7215	2.27848
0.5	0.6	0.7	0	2392	1185	1158	27	97.7215	2.27848
0.5	0.6	0.8	0	2392	1185	1158	27	97.7215	2.27848
0.5	0.6	0.9	0	2392	1185	1158	27	97.7215	2.27848
0.6	0.8	0.2	0	1144	569	556	13	97.7153	2.28471
0.6	0.8	0.3	0	1144	569	556	13	97.7153	2.28471
0.6	0.8	0.4	0	1144	569	556	13	97.7153	2.28471
0.6	0.8	0.5	0	1144	569	556	13	97.7153	2.28471
0.6	0.8	0.6	0	1144	569	556	13	97.7153	2.28471
0.6	0.8	0.7	0	1144	569	556	13	97.7153	2.28471
0.6	0.8	0.8	0	1144	569	556	13	97.7153	2.28471
0.6	0.8	0.9	0	1144	569	556	13	97.7153	2.28471
0.5	0.5	0.4	0	2688	1329	1298	31	97.6674	2.33258
0.5	0.5	0.5	0	2688	1329	1298	31	97.6674	2.33258
0.5	0.5	0.6	0	2688	1329	1298	31	97.6674	2.33258
0.5	0.5	0.7	0	2688	1329	1298	31	97.6674	2.33258
0.5	0.5	0.8	0	2688	1329	1298	31	97.6674	2.33258
0.5	0.5	0.9	0	2688	1329	1298	31	97.6674	2.33258
0.7	0.8	0.2	0	1100	547	534	13	97.6234	2.3766
0.7	0.8	0.3	0	1100	547	534	13	97.6234	2.3766
0.7	0.8	0.4	0	1100	547	534	13	97.6234	2.3766
0.7	0.8	0.5	0	1100	547	534	13	97.6234	2.3766
0.7	0.8	0.6	0	1100	547	534	13	97.6234	2.3766
0.7	0.8	0.7	0	1100	547	534	13	97.6234	2.3766
0.7	0.8	0.8	0	1100	547	534	13	97.6234	2.3766
0.7	0.8	0.9	0	1100	547	534	13	97.6234	2.3766
0.1	0.8	0.1	0	1180	587	573	14	97.615	2.38501
0.6	0.8	0.1	0	1094	544	531	13	97.6103	2.38971
0.5	0.5	0.3	0	2618	1295	1264	31	97.6062	2.39382
0.6	0.5	0.3	0	2532	1253	1223	30	97.6057	2.39425
0.2	0.8	0.1	0	1174	584	570	14	97.6027	2.39726
0.3	0.8	0.1	0	1170	582	568	14	97.5945	2.4055
0.4	0.6	0.1	0	2088	1039	1014	25	97.5938	2.40616
0.1	0.6	0.1	0	2160	1075	1049	26	97.5814	2.4186
0.4	0.8	0.1	0	1152	573	559	14	97.5567	2.44328
0.6	0.5	0.2	0	2552	1264	1233	31	97.5475	2.45253
0.5	0.5	0.2	0	2631	1303	1271	32	97.5441	2.45587
0.5	0.6	0.1	0	2028	1009	984	25	97.5223	2.4777
0.7	0.8	0.1	0	1048	521	508	13	97.5048	2.4952
0.5	0.8	0.1	0	1128	561	547	14	97.5045	2.49554
0.7	0.5	0.3	0	2420	1198	1168	30	97.4958	2.50417
0.6	0.6	0.1	0	1969	980	955	25	97.449	2.55102
0.4	0.5	0.4	0	2743	1357	1321	36	97.3471	2.65291
0.4	0.5	0.5	0	2743	1357	1321	36	97.3471	2.65291
0.4	0.5	0.6	0	2743	1357	1321	36	97.3471	2.65291
0.4	0.5	0.7	0	2743	1357	1321	36	97.3471	2.65291
0.4	0.5	0.8	0	2743	1357	1321	36	97.3471	2.65291
0.4	0.5	0.9	0	2743	1357	1321	36	97.3471	2.65291
0.2	0.5	0.2	0	2727	1351	1315	36	97.3353	2.66469
0.9	0.5	0.4	0	1811	897	873	24	97.3244	2.67559
0.9	0.5	0.5	0	1811	897	873	24	97.3244	2.67559
0.9	0.5	0.6	0	1811	897	873	24	97.3244	2.67559
0.9	0.5	0.7	0	1811	897	873	24	97.3244	2.67559
0.9	0.5	0.8	0	1811	897	873	24	97.3244	2.67559
0.9	0.5	0.9	0	1811	897	873	24	97.3244	2.67559
0.8	0.5	0.4	0	2255	1117	1087	30	97.3142	2.68577
0.8	0.5	0.5	0	2255	1117	1087	30	97.3142	2.68577
0.8	0.5	0.6	0	2255	1117	1087	30	97.3142	2.68577
0.8	0.5	0.7	0	2255	1117	1087	30	97.3142	2.68577
0.8	0.5	0.8	0	2255	1117	1087	30	97.3142	2.68577
0.8	0.5	0.9	0	2255	1117	1087	30	97.3142	2.68577
0.4	0.5	0.3	0	2679	1326	1290	36	97.2851	2.71493
0.4	0.5	0.2	0	2666	1321	1285	36	97.2748	2.72521
0.1	0.5	0.5	0	2811	1391	1353	38	97.2682	2.73185
0.1	0.5	0.6	0	2811	1391	1353	38	97.2682	2.73185
0.1	0.5	0.7	0	2811	1391	1353	38	97.2682	2.73185
0.1	0.5	0.8	0	2811	1391	1353	38	97.2682	2.73185
0.1	0.5	0.9	0	2811	1391	1353	38	97.2682	2.73185
0.2	0.5	0.4	0	2810	1390	1352	38	97.2662	2.73381
0.2	0.5	0.5	0	2808	1389	1351	38	97.2642	2.73578
0.2	0.5	0.6	0	2808	1389	1351	38	97.2642	2.73578
0.2	0.5	0.7	0	2808	1389	1351	38	97.2642	2.73578
0.2	0.5	0.8	0	2808	1389	1351	38	97.2642	2.73578
0.2	0.5	0.9	0	2808	1389	1351	38	97.2642	2.73578
0.8	0.5	0.2	0	2203	1092	1062	30	97.2527	2.74725
0.3	0.5	0.2	0	2708	1342	1305	37	97.2429	2.75708
0.3	0.5	0.4	0	2777	1374	1336	38	97.2344	2.76565
0.3	0.5	0.5	0	2777	1374	1336	38	97.2344	2.76565
0.3	0.5	0.6	0	2777	1374	1336	38	97.2344	2.76565
0.3	0.5	0.7	0	2777	1374	1336	38	97.2344	2.76565
0.3	0.5	0.8	0	2777	1374	1336	38	97.2344	2.76565
0.3	0.5	0.9	0	2777	1374	1336	38	97.2344	2.76565
0.9	0.5	0.1	0	1510	751	730	21	97.2037	2.79627
0.1	0.5	0.2	0	2739	1357	1319	38	97.1997	2.80029
0.9	0.5	0.3	0	1799	892	867	25	97.1973	2.80269
0.1	0.5	0.4	0	2806	1389	1350	39	97.1922	2.80778
0.7	0.5	0.2	0	2438	1209	1175	34	97.1878	2.81224
0.9	0.5	0.2	0	1784	885	860	25	97.1751	2.82486
0.6	0.5	0.1	0	2169	1080	1049	31	97.1296	2.87037
0.2	0.5	0.3	0	2742	1357	1318	39	97.126	2.87399
0.3	0.5	0.3	0	2713	1343	1304	39	97.0961	2.90395
0.1	0.5	0.3	0	2743	1358	1318	40	97.0545	2.94551
0.8	0.5	0.3	0	2186	1084	1051	33	96.9557	3.04428
0.5	0.5	0.1	0	2235	1113	1079	34	96.9452	3.05481
0.7	0.5	0.1	0	2059	1025	993	32	96.878	3.12195
0.2	0.5	0.1	0	2371	1181	1142	39	96.6977	3.30229
0.3	0.5	0.1	0	2349	1170	1131	39	96.6667	3.33333
0.4	0.5	0.1	0	2301	1146	1107	39	96.5969	3.40314
0.8	0.5	0.1	0	1869	930	898	32	96.5591	3.44086
0.1	0.5	0.1	0	2385	1188	1146	42	96.4646	3.53535
0.1	0.4	0.4	0	2840	1407	1356	51	96.3753	3.62473
0.5	0.4	0.5	0	2730	1350	1300	50	96.2963	3.7037
0.6	0.4	0.5	0	2676	1323	1274	49	96.2963	3.7037
0.3	0.4	0.4	0	2829	1400	1348	52	96.2857	3.71429
0.6	0.4	0.2	0	2606	1289	1241	48	96.2762	3.72382
0.6	0.4	0.3	0	2647	1310	1261	49	96.2595	3.74046
0.6	0.4	0.4	0	2700	1335	1285	50	96.2547	3.74532
0.5	0.4	0.4	0	2750	1360	1309	51	96.25	3.75
0.1	0.4	0.6	0	2792	1382	1330	52	96.2373	3.76266
0.1	0.4	0.7	0	2792	1382	1330	52	96.2373	3.76266
0.1	0.4	0.8	0	2792	1382	1330	52	96.2373	3.76266
0.1	0.4	0.9	0	2792	1382	1330	52	96.2373	3.76266
0.2	0.4	0.2	0	2732	1355	1304	51	96.2362	3.76384
0.1	0.4	0.5	0	2790	1381	1329	52	96.2346	3.76539
0.5	0.4	0.6	0	2733	1351	1300	51	96.225	3.77498
0.5	0.4	0.7	0	2733	1351	1300	51	96.225	3.77498
0.5	0.4	0.8	0	2733	1351	1300	51	96.225	3.77498
0.5	0.4	0.9	0	2733	1351	1300	51	96.225	3.77498
0.6	0.4	0.6	0	2679	1324	1274	50	96.2236	3.77644
0.6	0.4	0.7	0	2679	1324	1274	50	96.2236	3.77644
0.6	0.4	0.8	0	2679	1324	1274	50	96.2236	3.77644
0.6	0.4	0.9	0	2679	1324	1274	50	96.2236	3.77644
0.4	0.4	0.4	0	2828	1400	1347	53	96.2143	3.78571
0.5	0.4	0.3	0	2707	1339	1288	51	96.1912	3.80881
0.4	0.4	0.5	0	2806	1389	1336	53	96.1843	3.81569
0.4	0.4	0.3	0	2800	1387	1334	53	96.1788	3.8212
0.1	0.4	0.2	0	2737	1358	1306	52	96.1708	3.82916
0.4	0.4	0.2	0	2729	1352	1300	52	96.1538	3.84615
0.4	0.4	0.6	0	2809	1390	1336	54	96.1151	3.88489
0.4	0.4	0.7	0	2809	1390	1336	54	96.1151	3.88489
0.4	0.4	0.8	0	2809	1390	1336	54	96.1151	3.88489
0.4	0.4	0.9	0	2809	1390	1336	54	96.1151	3.88489
0.1	0.4	0.3	0	2802	1390	1336	54	96.1151	3.88489
0.5	0.4	0.2	0	2714	1343	1290	53	96.0536	3.94639
0.2	0.4	0.4	0	2860	1416	1360	56	96.0452	3.9548
0.7	0.4	0.5	0	2592	1282	1231	51	96.0218	3.97816
0.3	0.4	0.5	0	2793	1382	1327	55	96.0203	3.97974
0.3	0.4	0.2	0	2765	1370	1315	55	95.9854	4.0146
0.7	0.4	0.3	0	2562	1268	1217	51	95.9779	4.02208
0.2	0.4	0.6	0	2811	1391	1335	56	95.9741	4.02588
0.2	0.4	0.7	0	2811	1391	1335	56	95.9741	4.02588
0.2	0.4	0.8	0	2811	1391	1335	56	95.9741	4.02588
0.2	0.4	0.9	0	2811	1391	1335	56	95.9741	4.02588
0.2	0.4	0.5	0	2809	1390	1334	56	95.9712	4.02878
0.7	0.4	0.6	0	2593	1282	1230	52	95.9438	4.05616
0.7	0.4	0.7	0	2593	1282	1230	52	95.9438	4.05616
0.7	0.4	0.8	0	2593	1282	1230	52	95.9438	4.05616
0.7	0.4	0.9	0	2593	1282	1230	52	95.9438	4.05616
0.7	0.4	0.4	0	2590	1281	1229	52	95.9407	4.05933
0.2	0.4	0.3	0	2809	1393	1336	57	95.9081	4.09189
0.3	0.4	0.3	0	2794	1385	1328	57	95.8845	4.11552
0.6	0.3	0.4	0	2642	1307	1253	54	95.8684	4.1316
0.7	0.4	0.2	0	2530	1253	1201	52	95.85	4.15004
0.3	0.4	0.6	0	2768	1369	1312	57	95.8364	4.16362
0.3	0.4	0.7	0	2768	1369	1312	57	95.8364	4.16362
0.3	0.4	0.8	0	2768	1369	1312	57	95.8364	4.16362
0.3	0.4	0.9	0	2768	1369	1312	57	95.8364	4.16362
0.6	0.3	0.3	0	2646	1310	1255	55	95.8015	4.19847
0.6	0.3	0.5	0	2527	1251	1198	53	95.7634	4.23661
0.6	0.3	0.6	0	2504	1240	1187	53	95.7258	4.27419
0.8	0.4	0.2	0	2297	1137	1088	49	95.6904	4.30959
0.6	0.3	0.7	0	2513	1244	1190	54	95.6592	4.34084
0.6	0.3	0.8	0	2513	1244	1190	54	95.6592	4.34084
0.6	0.3	0.9	0	2513	1244	1190	54	95.6592	4.34084
0.6	0.1	0.5	0	2522	1249	1194	55	95.5965	4.40352
0.6	0.2	0.5	0	2522	1249	1194	55	95.5965	4.40352
0.8	0.4	0.5	0	2380	1178	1126	52	95.5857	4.41426
0.6	0.1	0.3	0	2645	1310	1252	58	95.5725	4.42748
0.6	0.2	0.3	0	2645	1310	1252	58	95.5725	4.42748
0.9	0.4	0.2	0	1868	924	883	41	95.5628	4.43723
0.6	0.1	0.4	0	2639	1306	1248	58	95.559	4.44104
0.6	0.2	0.4	0	2639	1306	1248	58	95.559	4.44104
0.6	0.1	0.6	0	2495	1236	1181	55	95.5502	4.44984
0.6	0.2	0.6	0	2495	1236	1181	55	95.5502	4.44984
0.7	0.3	0.3	0	2574	1274	1217	57	95.5259	4.4741
0.8	0.4	0.6	0	2379	1177	1124	53	95.497	4.50297
0.8	0.4	0.7	0	2379	1177	1124	53	95.497	4.50297
0.8	0.4	0.8	0	2379	1177	1124	53	95.497	4.50297
0.8	0.4	0.9	0	2379	1177	1124	53	95.497	4.50297
0.8	0.4	0.4	0	2378	1177	1124	53	95.497	4.50297
0.7	0.3	0.2	0	2528	1251	1194	57	95.4436	4.55635
0.8	0.4	0.3	0	2332	1155	1102	53	95.4113	4.58874
0.6	0.1	0.7	0	2504	1240	1183	57	95.4032	4.59677
0.6	0.2	0.7	0	2504	1240	1183	57	95.4032	4.59677
0.6	0.1	0.8	0	2504	1240	1183	57	95.4032	4.59677
0.6	0.2	0.8	0	2504	1240	1183	57	95.4032	4.59677
0.6	0.1	0.9	0	2504	1240	1183	57	95.4032	4.59677
0.6	0.2	0.9	0	2504	1240	1183	57	95.4032	4.59677
0.7	0.1	0.3	0	2587	1281	1221	60	95.3162	4.68384
0.7	0.2	0.3	0	2587	1281	1221	60	95.3162	4.68384
0.6	0.3	0.2	0	2624	1297	1236	61	95.2968	4.70316
0.5	0.4	0.1	0	2352	1169	1114	55	95.2951	4.70488
0.9	0.4	0.3	0	1889	935	891	44	95.2941	4.70588
0.9	0.4	0.5	0	1887	933	889	44	95.284	4.71597
0.9	0.4	0.6	0	1883	931	887	44	95.2739	4.7261
0.9	0.4	0.7	0	1883	931	887	44	95.2739	4.7261
0.9	0.4	0.8	0	1883	931	887	44	95.2739	4.7261
0.9	0.4	0.9	0	1883	931	887	44	95.2739	4.7261
0.7	0.3	0.4	0	2555	1265	1205	60	95.2569	4.74308
0.7	0.3	0.6	0	2442	1211	1153	58	95.2106	4.78943
0.7	0.3	0.7	0	2436	1208	1150	58	95.1987	4.80132
0.7	0.3	0.8	0	2436	1208	1150	58	95.1987	4.80132
0.7	0.3	0.9	0	2436	1208	1150	58	95.1987	4.80132
0.5	0.3	0.3	0	2722	1348	1283	65	95.178	4.82196
0.9	0.4	0.4	0	1883	931	886	45	95.1665	4.83351
0.7	0.3	0.5	0	2454	1217	1158	59	95.152	4.84799
0.7	0.1	0.2	0	2534	1255	1194	61	95.1394	4.86056
0.7	0.2	0.2	0	2534	1255	1194	61	95.1394	4.86056
0.9	0.4	0.1	0	1614	800	761	39	95.125	4.875
0.8	0.3	0.2	0	2311	1143	1087	56	95.1006	4.89939
0.5	0.3	0.4	0	2710	1341	1275	66	95.0783	4.9217
0.5	0.3	0.5	0	2577	1276	1213	63	95.0627	4.9373
0.6	0.1	0.2	0	2613	1293	1229	64	95.0503	4.94973
0.6	0.2	0.2	0	2613	1293	1229	64	95.0503	4.94973
0.5	0.3	0.6	0	2559	1267	1204	63	95.0276	4.97238
0.6	0.4	0.1	0	2293	1139	1082	57	94.9956	5.00439
0.7	0.1	0.5	0	2453	1216	1155	61	94.9836	5.01645
0.7	0.2	0.5	0	2453	1216	1155	61	94.9836	5.01645
0.7	0.1	0.4	0	2563	1269	1205	64	94.9567	5.04334
0.7	0.2	0.4	0	2563	1269	1205	64	94.9567	5.04334
0.7	0.1	0.6	0	2437	1208	1147	61	94.9503	5.04967
0.7	0.2	0.6	0	2437	1208	1147	61	94.9503	5.04967
0.5	0.1	0.3	0	2715	1344	1276	68	94.9405	5.05952
0.5	0.2	0.3	0	2715	1344	1276	68	94.9405	5.05952
0.5	0.3	0.7	0	2553	1264	1200	64	94.9367	5.06329
0.5	0.3	0.8	0	2553	1264	1200	64	94.9367	5.06329
0.5	0.3	0.9	0	2553	1264	1200	64	94.9367	5.06329
0.2	0.4	0.1	0	2499	1243	1180	63	94.9316	5.06838
0.7	0.1	0.7	0	2440	1209	1147	62	94.8718	5.12821
0.7	0.2	0.7	0	2440	1209	1147	62	94.8718	5.12821
0.7	0.1	0.8	0	2440	1209	1147	62	94.8718	5.12821
0.7	0.2	0.8	0	2440	1209	1147	62	94.8718	5.12821
0.7	0.1	0.9	0	2440	1209	1147	62	94.8718	5.12821
0.7	0.2	0.9	0	2440	1209	1147	62	94.8718	5.12821
0.5	0.3	0.2	0	2718	1345	1276	69	94.8699	5.13011
0.1	0.4	0.1	0	2507	1247	1183	64	94.8677	5.13232
0.8	0.1	0.2	0	2318	1147	1088	59	94.8561	5.14385
0.8	0.2	0.2	0	2318	1147	1088	59	94.8561	5.14385
0.8	0.3	0.3	0	2344	1160	1100	60	94.8276	5.17241
0.4	0.4	0.1	0	2403	1195	1133	62	94.8117	5.18828
0.9	0.3	0.2	0	1900	940	891	49	94.7872	5.21277
0.5	0.1	0.5	0	2548	1262	1196	66	94.7702	5.22979
0.5	0.2	0.5	0	2548	1262	1196	66	94.7702	5.22979
0.5	0.1	0.4	0	2659	1316	1247	69	94.7568	5.24316
0.5	0.2	0.4	0	2659	1316	1247	69	94.7568	5.24316
0.5	0.1	0.2	0	2698	1335	1265	70	94.7566	5.24345
0.5	0.2	0.2	0	2698	1335	1265	70	94.7566	5.24345
0.9	0.3	0.3	0	1910	946	896	50	94.7146	5.28541
0.9	0.1	0.2	0	1898	939	889	50	94.6752	5.32481
0.9	0.2	0.2	0	1898	939	889	50	94.6752	5.32481
0.5	0.1	0.6	0	2526	1251	1184	67	94.6443	5.35572
0.5	0.2	0.6	0	2526	1251	1184	67	94.6443	5.35572
0.4	0.3	0.3	0	2727	1351	1278	73	94.5966	5.4034
0.9	0.1	0.3	0	1903	943	892	51	94.5917	5.40827
0.9	0.2	0.3	0	1903	943	892	51	94.5917	5.40827
0.8	0.3	0.4	0	2343	1159	1096	63	94.5643	5.43572
0.3	0.3	0.2	0	2707	1341	1268	73	94.5563	5.4437
0.3	0.4	0.1	0	2473	1230	1163	67	94.5528	5.44715
0.7	0.4	0.1	0	2161	1073	1014	59	94.5014	5.4986
0.8	0.3	0.6	0	2270	1123	1061	62	94.4791	5.52093
0.5	0.1	0.7	0	2520	1248	1179	69	94.4712	5.52885
0.5	0.2	0.7	0	2520	1248	1179	69	94.4712	5.52885
0.5	0.1	0.8	0	2520	1248	1179	69	94.4712	5.52885
0.5	0.2	0.8	0	2520	1248	1179	69	94.4712	5.52885
0.5	0.1	0.9	0	2520	1248	1179	69	94.4712	5.52885
0.5	0.2	0.9	0	2520	1248	1179	69	94.4712	5.52885
0.8	0.3	0.7	0	2266	1121	1059	62	94.4692	5.53078
0.8	0.3	0.8	0	2266	1121	1059	62	94.4692	5.53078
0.8	0.3	0.9	0	2266	1121	1059	62	94.4692	5.53078
0.9	0.3	0.5	0	1814	898	848	50	94.4321	5.56793
0.4	0.3	0.2	0	2681	1328	1254	74	94.4277	5.57229
0.8	0.1	0.3	0	2356	1166	1101	65	94.4254	5.57461
0.8	0.2	0.3	0	2356	1166	1101	65	94.4254	5.57461
0.9	0.3	0.6	0	1810	896	846	50	94.4196	5.58036
0.9	0.3	0.7	0	1806	894	844	50	94.4072	5.59284
0.9	0.3	0.8	0	1806	894	844	50	94.4072	5.59284
0.9	0.3	0.9	0	1806	894	844	50	94.4072	5.59284
0.8	0.3	0.5	0	2261	1119	1056	63	94.37	5.63003
0.4	0.1	0.2	0	2663	1319	1244	75	94.3139	5.68613
0.4	0.2	0.2	0	2663	1319	1244	75	94.3139	5.68613
0.9	0.1	0.5	0	1803	893	842	51	94.2889	5.71109
0.9	0.2	0.5	0	1803	893	842	51	94.2889	5.71109
0.9	0.1	0.6	0	1797	890	839	51	94.2697	5.73034
0.9	0.2	0.6	0	1797	890	839	51	94.2697	5.73034
0.9	0.3	0.1	0	1619	802	756	46	94.2643	5.73566
0.9	0.1	0.7	0	1791	887	836	51	94.2503	5.74972
0.9	0.2	0.7	0	1791	887	836	51	94.2503	5.74972
0.9	0.1	0.8	0	1791	887	836	51	94.2503	5.74972
0.9	0.2	0.8	0	1791	887	836	51	94.2503	5.74972
0.9	0.1	0.9	0	1791	887	836	51	94.2503	5.74972
0.9	0.2	0.9	0	1791	887	836	51	94.2503	5.74972
0.3	0.3	0.4	0	2736	1355	1277	78	94.2435	5.75646
0.4	0.3	0.4	0	2729	1351	1273	78	94.2265	5.7735
0.3	0.3	0.3	0	2719	1348	1270	78	94.2136	5.78635
0.2	0.3	0.2	0	2751	1363	1284	79	94.204	5.79604
0.3	0.1	0.2	0	2714	1345	1267	78	94.2007	5.79926
0.3	0.2	0.2	0	2714	1345	1267	78	94.2007	5.79926
0.9	0.3	0.4	0	1898	940	885	55	94.1489	5.85106
0.2	0.1	0.2	0	2749	1362	1282	80	94.1263	5.87372
0.2	0.2	0.2	0	2749	1362	1282	80	94.1263	5.87372
0.8	0.1	0.4	0	2327	1151	1083	68	94.0921	5.90791
0.8	0.2	0.4	0	2327	1151	1083	68	94.0921	5.90791
0.5	0.3	0.1	0	2376	1180	1110	70	94.0678	5.9322
0.8	0.4	0.1	0	1998	991	932	59	94.0464	5.95358
0.9	0.1	0.1	0	1627	806	758	48	94.0447	5.95533
0.9	0.2	0.1	0	1627	806	758	48	94.0447	5.95533
0.1	0.3	0.2	0	2740	1358	1277	81	94.0353	5.96465
0.4	0.3	0.6	0	2536	1256	1181	75	94.0287	5.97134
0.4	0.1	0.3	0	2739	1356	1275	81	94.0265	5.97345
0.4	0.2	0.3	0	2739	1356	1275	81	94.0265	5.97345
0.9	0.1	0.4	0	1887	935	879	56	94.0107	5.9893
0.9	0.2	0.4	0	1887	935	879	56	94.0107	5.9893
0.7	0.3	0.1	0	2180	1081	1016	65	93.987	6.01295
0.4	0.3	0.5	0	2550	1263	1187	76	93.9826	6.01742
0.1	0.1	0.2	0	2736	1356	1274	82	93.9528	6.0472
0.1	0.2	0.2	0	2736	1356	1274	82	93.9528	6.0472
0.8	0.1	0.6	0	2266	1121	1053	68	93.934	6.06601
0.8	0.2	0.6	0	2266	1121	1053	68	93.934	6.06601
0.4	0.3	0.7	0	2526	1251	1175	76	93.9249	6.07514
0.4	0.3	0.8	0	2526	1251	1175	76	93.9249	6.07514
0.4	0.3	0.9	0	2526	1251	1175	76	93.9249	6.07514
0.8	0.1	0.7	0	2262	1119	1051	68	93.9231	6.07685
0.8	0.2	0.7	0	2262	1119	1051	68	93.9231	6.07685
0.8	0.1	0.8	0	2262	1119	1051	68	93.9231	6.07685
0.8	0.2	0.8	0	2262	1119	1051	68	93.9231	6.07685
0.8	0.1	0.9	0	2262	1119	1051	68	93.9231	6.07685
0.8	0.2	0.9	0	2262	1119	1051	68	93.9231	6.07685
0.8	0.1	0.5	0	2257	1117	1049	68	93.9123	6.08774
0.8	0.2	0.5	0	2257	1117	1049	68	93.9123	6.08774
0.7	0.1	0.1	0	2175	1079	1013	66	93.8832	6.11677
0.7	0.2	0.1	0	2175	1079	1013	66	93.8832	6.11677
0.1	0.3	0.3	0	2769	1373	1289	84	93.882	6.11799
0.6	0.3	0.1	0	2304	1144	1074	70	93.8811	6.11888
0.3	0.1	0.3	0	2704	1340	1258	82	93.8806	6.1194
0.3	0.2	0.3	0	2704	1340	1258	82	93.8806	6.1194
0.3	0.3	0.1	0	2426	1206	1132	74	93.864	6.13599
0.4	0.3	0.1	0	2385	1185	1112	73	93.8397	6.16034
0.4	0.1	0.4	0	2717	1345	1262	83	93.829	6.171
0.4	0.2	0.4	0	2717	1345	1262	83	93.829	6.171
0.6	0.1	0.1	0	2314	1149	1078	71	93.8207	6.17929
0.6	0.2	0.1	0	2314	1149	1078	71	93.8207	6.17929
0.1	0.3	0.1	0	2470	1228	1152	76	93.8111	6.18893
0.5	0.1	0.1	0	2394	1189	1115	74	93.7763	6.22372
0.5	0.2	0.1	0	2394	1189	1115	74	93.7763	6.22372
0.2	0.1	0.1	0	2482	1234	1157	77	93.7601	6.23987
0.2	0.2	0.1	0	2482	1234	1157	77	93.7601	6.23987
0.3	0.1	0.1	0	2442	1214	1138	76	93.7397	6.2603
0.3	0.2	0.1	0	2442	1214	1138	76	93.7397	6.2603
0.2	0.3	0.1	0	2468	1227	1150	77	93.7245	6.27547
0.4	0.1	0.1	0	2401	1193	1118	75	93.7133	6.28667
0.4	0.2	0.1	0	2401	1193	1118	75	93.7133	6.28667
0.1	0.3	0.4	0	2787	1381	1294	87	93.7002	6.29978
0.2	0.3	0.3	0	2754	1365	1279	86	93.6996	6.30037
0.1	0.1	0.1	0	2476	1231	1153	78	93.6637	6.33631
0.1	0.2	0.1	0	2476	1231	1153	78	93.6637	6.33631
0.3	0.1	0.4	0	2704	1339	1254	85	93.652	6.34802
0.3	0.2	0.4	0	2704	1339	1254	85	93.652	6.34802
0.8	0.3	0.1	0	1972	976	914	62	93.6475	6.35246
0.2	0.3	0.4	0	2788	1381	1293	88	93.6278	6.37219
0.3	0.3	0.5	0	2544	1260	1179	81	93.5714	6.42857
0.1	0.1	0.3	0	2759	1368	1280	88	93.5673	6.43275
0.1	0.2	0.3	0	2759	1368	1280	88	93.5673	6.43275
0.8	0.1	0.1	0	1970	975	912	63	93.5385	6.46154
0.8	0.2	0.1	0	1970	975	912	63	93.5385	6.46154
0.3	0.3	0.7	0	2483	1230	1150	80	93.4959	6.50407
0.3	0.3	0.8	0	2483	1230	1150	80	93.4959	6.50407
0.3	0.3	0.9	0	2483	1230	1150	80	93.4959	6.50407
0.3	0.3	0.6	0	2495	1236	1155	81	93.4466	6.5534
0.1	0.1	0.4	0	2756	1365	1275	90	93.4066	6.59341
0.1	0.2	0.4	0	2756	1365	1275	90	93.4066	6.59341
0.2	0.1	0.4	0	2752	1363	1273	90	93.3969	6.60308
0.2	0.2	0.4	0	2752	1363	1273	90	93.3969	6.60308
0.2	0.1	0.3	0	2744	1360	1270	90	93.3824	6.61765
0.2	0.2	0.3	0	2744	1360	1270	90	93.3824	6.61765
0.2	0.3	0.5	0	2587	1281	1196	85	93.3646	6.63544
0.4	0.1	0.5	0	2554	1265	1181	84	93.3597	6.64032
0.4	0.2	0.5	0	2554	1265	1181	84	93.3597	6.64032
0.4	0.1	0.6	0	2536	1256	1172	84	93.3121	6.6879
0.4	0.2	0.6	0	2536	1256	1172	84	93.3121	6.6879
0.2	0.3	0.7	0	2551	1264	1179	85	93.2753	6.72468
0.2	0.3	0.8	0	2551	1264	1179	85	93.2753	6.72468
0.2	0.3	0.9	0	2551	1264	1179	85	93.2753	6.72468
0.2	0.3	0.6	0	2567	1272	1185	87	93.1604	6.83962
0.4	0.1	0.7	0	2526	1251	1165	86	93.1255	6.8745
0.4	0.2	0.7	0	2526	1251	1165	86	93.1255	6.8745
0.4	0.1	0.8	0	2526	1251	1165	86	93.1255	6.8745
0.4	0.2	0.8	0	2526	1251	1165	86	93.1255	6.8745
0.4	0.1	0.9	0	2526	1251	1165	86	93.1255	6.8745
0.4	0.2	0.9	0	2526	1251	1165	86	93.1255	6.8745
0.1	0.3	0.5	0	2595	1285	1196	89	93.0739	6.92607
0.3	0.1	0.5	0	2574	1275	1186	89	93.0196	6.98039
0.3	0.2	0.5	0	2574	1275	1186	89	93.0196	6.98039
0.2	0.1	0.5	0	2605	1289	1199	90	93.0178	6.98216
0.2	0.2	0.5	0	2605	1289	1199	90	93.0178	6.98216
0.1	0.3	0.7	0	2563	1270	1181	89	92.9921	7.00787
0.1	0.3	0.8	0	2563	1270	1181	89	92.9921	7.00787
0.1	0.3	0.9	0	2563	1270	1181	89	92.9921	7.00787
0.1	0.3	0.6	0	2579	1278	1187	91	92.8795	7.1205
0.1	0.1	0.5	0	2614	1294	1201	93	92.813	7.18702
0.1	0.2	0.5	0	2614	1294	1201	93	92.813	7.18702
0.3	0.1	0.6	0	2525	1251	1161	90	92.8058	7.19424
0.3	0.2	0.6	0	2525	1251	1161	90	92.8058	7.19424
0.2	0.1	0.6	0	2579	1277	1185	92	92.7956	7.20439
0.2	0.2	0.6	0	2579	1277	1185	92	92.7956	7.20439
0.2	0.1	0.7	0	2565	1270	1178	92	92.7559	7.24409
0.2	0.2	0.7	0	2565	1270	1178	92	92.7559	7.24409
0.2	0.1	0.8	0	2557	1266	1174	92	92.733	7.26698
0.2	0.2	0.8	0	2557	1266	1174	92	92.733	7.26698
0.2	0.1	0.9	0	2557	1266	1174	92	92.733	7.26698
0.2	0.2	0.9	0	2557	1266	1174	92	92.733	7.26698
0.1	0.1	0.7	0	2574	1275	1182	93	92.7059	7.29412
0.1	0.2	0.7	0	2574	1275	1182	93	92.7059	7.29412
0.3	0.1	0.7	0	2515	1246	1155	91	92.6966	7.30337
0.3	0.2	0.7	0	2515	1246	1155	91	92.6966	7.30337
0.3	0.1	0.8	0	2515	1246	1155	91	92.6966	7.30337
0.3	0.2	0.8	0	2515	1246	1155	91	92.6966	7.30337
0.3	0.1	0.9	0	2515	1246	1155	91	92.6966	7.30337
0.3	0.2	0.9	0	2515	1246	1155	91	92.6966	7.30337
0.1	0.1	0.8	0	2566	1271	1178	93	92.6829	7.31707
0.1	0.2	0.8	0	2566	1271	1178	93	92.6829	7.31707
0.1	0.1	0.9	0	2566	1271	1178	93	92.6829	7.31707
0.1	0.2	0.9	0	2566	1271	1178	93	92.6829	7.31707
0.1	0.1	0.6	0	2592	1284	1190	94	92.6791	7.32087
0.1	0.2	0.6	0	2592	1284	1190	94	92.6791	7.32087
